# Supplementary material for: Review of the referral documents of patients with malignant soft tissue tumors
Source: Sci Rep. 2022 Nov 14;12:19527. doi: 10.1038/s41598-022-24158-w (PMC9663495; doi:10.1038/s41598-022-24158-w)
Supplement: Supplementary file 1 — Supplementary Information. [file 41598_2022_24158_MOESM1_ESM.xlsx]

## Sheet: Data(5D)
			ID	年齢	性別	発生部位		組織名	悪性度	本当の深さ	サイズ		受診日	AJCC		治療開始日	治療内容	最終観察日	予後	紹介状記載	病院またはクリニック	紹介医の科	記載日	サイズの記載	深さの記載		症状出現日	悪性のコメント
1	2007	1	6977177	75	M	上腕	上腕	多形型脂肪肉腫	2	D	6.1*3.0*2.1	6.1	2007-06-14	StageIIIA	1	2007-08-06	手術	2007-11-02	CDF		クリニック	整形外科	2007-06-07	×	×		2週間前	×		7
2		2	6994997	62	F	大腿	大腿	高分化型脂肪肉腫	1	D	12*8*12	12	2007-07-16	StageIB		2007-07-16	手術	2012-08-29	CDF		クリニック	整形外科	2007-06-27	○	×		1年前	×		#NAME?
3		3	6648693	78	F	大腿	大腿	多形型脂肪肉腫	2	D	20*10	20	2007-06-26	StageIIIB		2007-07-17	手術	2010-07-05	DOD		病院	整形外科	2007-06-20	×	×		2ヶ月前	○		6
4		4	6994443	73	M	大腿	大腿	多形型脂肪肉腫	3	D	15*14	15	2007-08-07	StageIIIB		2007-08-17	手術	2008-05-09	CDF		クリニック	内科	2006-07-14	×	×		1か月前	○		389
5		5	7026666	42	M	大腿	大腿	粘液型脂肪肉腫	2	D	18.2*11.3*9.0	18.2	2007-10-12	StageIIIB		2007-10-12	手術	2013-10-12	CDF		クリニック	整形外科	2007-06-21	○	×		20年前	×		113
6		6	7067531	47	M	上腕	上腕	Extraskeletal myxoid chondrosarcoma	2	D	6.5*6.0*4.0	6.5	2007-12-07	StageIIIA	2	2007-12-07	手術	2008-04-30	CDF		病院	整形外科	2007-11-02	×	×		2年前	×		35
7		7	6985845	75	M	体幹	体幹	多形型脂肪肉腫	3	D	15*6*14	15	2007-12-08	StageIIIB		2008-01-04	手術	2015-04-10	DOD		病院	外科	2007-12-11	○	×		1年前	○		-3
8		8	6961905	60	F	上腕	上腕	粘液型脂肪肉腫	2	D	8*4*7	8	2007-05-22	StageIIIA	3	2007-06-12	手術	2012-10-03	CDF		病院	外科	2007-05-14	×	×		39114	○		8
9	2008	9	7112199	70	F	胸壁	体幹	平滑筋肉腫	2	D	12.0*9.8*13.2	13.2	2008-01-29	StageIV		2008-02-01	手術	2008-04-06	CDF		病院	整形外科	2008-01-26	○	×		39114	×		3
10		10	7128039	55	F	大腿	大腿	SFT	1	D	5.5*7.0*4.6	7	2008-02-26	StageIB		2008-03-31	手術	2013-04-03	CDF		病院	整形外科	2008-02-18	○	○	○	39295	○		8
11		11	1921601	65	F	腋窩	体幹	粘液型脂肪肉腫	2	D	25	25	2008-04-22	StageIIIB		2008-08-11	抗癌剤	2015-03-04	AWD		病院	整形外科	2008-04-11	×	×		2008-03-18	○		11
12		12	7157113	83	M	胸壁	体幹	平滑筋肉腫	3	D	14.4*13.3*6.9	14.4	2008-04-15	StageIV		2008-05-16	手術	2008-07-09	AWD		病院	整形外科	2008-04-02	○	×		6か月前	○		13
13		13	7238054	34	F	大腿	大腿	粘液型脂肪肉腫	2	D	10.7*4.3*6.9	10.7	2008-09-02	StageIIIB		2008-10-16	抗癌剤	2014-03-26	CDF		病院	整形外科	2008-08-22	×	○		2か月前	○		11
14		14	7223328	41	M	胸壁	体幹	多形型脂肪肉腫	2	D	10.5*9.5*6.5	10.5	2008-08-26	StageIIIB		2008-09-11	抗癌剤	2011-01-09	CDF		病院	皮膚科	2008-08-08	○	○	○	39539	×		18
15	2009	15	6246476	21	F	下腿	下腿	ASPS	2	D	8.3*6.3*5.9	8.3	2009-01-06	StageIV		2009-01-06	抗癌剤	2010-10-12	DIOD		クリニック	外科	2008-12-16	×	○		39539	×		21
16		16	4229818	71	M	大腿	大腿	高分化型脂肪肉腫	1	D	10.4*23*7.5	10.4	2009-01-14	StageIB		2009-02-04	手術	2013-08-07	DOD		病院	整形外科	2008-12-12	×	×		15年前	×		33
17		17	7323684	66	M	大腿	大腿	多形型脂肪肉腫	3	D	11.9*6.7*8.0	11.9	2009-02-10	StageIV		2009-02-20	手術	2010-11-09	DOD		病院	整形外科	2009-01-02	○	×		2か月前	×		39
18		18	7295964	68	F	上腕	上腕	高分化型脂肪肉腫	1	D	14.5*7.7*5.2	14.5	2008-12-09	StageIB		2009-01-09	手術	2013-10-30	CDF		病院	整形外科	2008-12-02	×	○		7年前	×		7
19		19	7391958	62	F	大腿	大腿	粘液型脂肪肉腫	2	D	7.9*5.9*3.9	7.9	2009-06-19	StageIIIA	4	2009-07-24	手術	2014-09-03	CDF		病院	内科	2009-06-02	×	×		5年前	○		17
20		20	7408343	67	M	大腿	大腿	多形型脂肪肉腫	3	D	16.9*7.7*10.0	16.9	2009-06-30	StageIIIB		2009-07-27	抗癌剤	2015-10-14	CDF		病院	整形外科	2009-06-29	×	×		2009-06-15	○		1
21		21	7428198	57	F	大腿	大腿	粘液型脂肪肉腫	2	D	5.1*5.1*4.5	5.1	2009-08-04	StageIIIA	5	2009-08-21	手術	2014-09-03	CDF		クリニック	整形外科	2009-07-29	×	×		6ヶ月前	×		6
22		22	7437348	44	F	大腿	大腿	粘液型脂肪肉腫	3	D	9.2*8.6*6.4	9.2	2009-08-25	StageIIIA	6	2009-10-09	手術	2015-06-03	CDF		病院	整形外科	2009-08-05	○	×		2008/8月	×		20
23		23	7447097	67	M	上腕	上腕	高分化型脂肪肉腫	1	D	15.2*7.5*7.3	15.2	2009-09-15	StageIB		2009-10-30	手術	2009-11-18	CDF		病院	整形外科	2009-08-26	○	○	○	2009-08-26	○		20
24		24	7458627	19	F	背部	体幹	骨外性Ewing肉腫	2	D	15.1*7.5*4.5	15.1	2009-09-24	StageIIIB		2009-10-27	抗癌剤	2022-02-01	CDF		クリニック	整形外科	2009-09-06	×	○		2009-09-06	×		18
25	2010	25	7509476	73	M	大腿	大腿	未分化多型肉腫	3	D	８＊６＊５	8	2010-01-05	StageIIIB		2010-02-19	手術	2010-04-22	DOD		クリニック	整形外科	2009-12-15	○	○	○	39326	×		21
26		26	7565128	63	F	鼠径部	大腿	粘液型脂肪肉腫	2	D	6.8*6.0*2.9	6.8	2010-04-20	StageIIIA	7	2010-06-11	手術	2016-10-12	CDF		病院	外科	2010-04-12	○	○	○	3年前	×		8
27		27	7667740	64	M	大腿	大腿	多形型脂肪肉腫	3	D	8.6*8.3*7.1	8.6	2010-10-19	StageIIIA	8	2010-11-19	手術	2010-12-02	CDF		病院	整形外科	2010-10-04	×	×		40057	×		15
28		28	7647772	69	M	鼠径部	大腿	類上皮肉腫	2	D	10*1.6*1.2	10	2010-10-04	StageIIIA	9	2010-11-26	手術	2011-10-09	CDF		病院	外科	2010-08-07	○	○	○	40238	○		58
29		29	7667713	80	F	大腿	大腿	高分化型脂肪肉腫	1	D	14.6*4.0*3.1	14.6	2010-10-19	StageIB		2011-01-07	手術	2013-08-02	CDF		病院	整形外科	2010-09-29	×	○		2009-08-10	○		20
30		30	7670727	67	F	前腕	前腕	多形型脂肪肉腫	2	D	5.1*2.2*1.7	5.1	2010-10-20	StageIIIA	10	2011-12-17	手術	2019-12-04	CDF		クリニック	整形外科	2010-11-22	○	○	○	8月末	×		-33
31		31	7648254	69	M	大腿	大腿	MPNST	2	D	8.7*6.8*5.2	8.7	2010-09-14	StageIIIA	11	2010-10-15	手術	2018-03-08	DOD		病院	整形外科	2010-09-02	○	×		6年前	○		12
32	2011	32	7667713	80	F	大腿	大腿	高分化型脂肪肉腫	1	D	15*5*5	15	2010-10-19	StageIB		2010-12-10	手術	2016-06-08	CDF		病院	外科	2010-09-29	×	○		1年前	○		20
33		33	7702060	53	M	下腿	下腿	高分化型脂肪肉腫	1	D	12*10*4	12	2011-01-11	StageIB		2011-03-04	手術	2010-12-16	NED		病院	整形外科	2010-12-16	×	×		15年前	○		26
34		34	7707476	67	M	肩	上腕	粘液線維肉腫	3	D	12*10	12	2011-01-11	StageIIIB		2011-03-04	手術	2018-10-21	DOD		病院	整形外科	2010-12-27	○	×		1年前	○		15
35		35	7727427	39	F	大腿	大腿	Low grade fibromyxois sa	1	D	１０＊４＊３	10	2011-02-22	StageIB		2011-03-25	手術	2021-03-17	DOD		病院	整形外科	2011-02-08	○	○	○	40513	○		14
36		36	7746371	64	M	大腿	大腿	多形型脂肪肉腫	3	D	23*15.7*11.7	23	2011-03-15	StageIV		2011-09-10	手術	2013-04-05	DOD		病院	整形外科	2011-03-14	×	×		40513	○		1
37		37	7846860	55	F	上腕	上腕	高分化型脂肪肉腫	1	D	１２＊９	12	2011-09-06	StageIB		2011-10-14	手術	2014-05-13	CDF		病院	形成外科	2010-08-04	×	○		2年前	×		398
38		38	7799325	61	F	大腿	大腿	多形型脂肪肉腫	2	D	10*4*8.2	10	2011-06-01	StageIIIB		2011-10-21	手術	2021-06-09	CDF		病院	整形外科	2011-05-27	×	○		40575	×		5
39		39	3457636	62	M	大腿	大腿	高分化型脂肪肉腫	1	D	10.6*7.5*5.9	10.6	2011-10-25	StageIB		2011-12-02	手術	2019-06-05	CDF		病院	整形外科	2011-10-07	×	×		1年前	×		18
40		40	7818356	74	F	大腿	大腿	粘液型脂肪肉腫	2	D	5.6*3.*8*3.4	5.6	2011-08-16	StageIIIA	12	2011-12-16	手術	2021-11-10	CDF		クリニック	内科	2011-07-14	○	○	○	5年前	×		33
41		41	7683839	34	M	前腕	前腕	滑膜肉腫	2	D	9.0*6.2*3.5	9	2010-11-16	StageIIIA	13	2011-01-12	手術	2020-01-08	CDF		病院	整形外科	2010-10-30	×	×		9月	×		17
42		42	7753905	66	F	大腿	大腿	高分化型脂肪肉腫	1	D	15*3*4	15	2011-04-12	StageIB		2011-05-01	手術	2017-05-24	CDF		病院	整形外科	2011-03-28	○	×		2011-03-21	×		15
43	2012	1	3142815	91	F	殿部	大腿	粘液型脂肪肉腫	1	D	6.5*4.8*3.3	6.5	2011-11-14	StageIB		2012-01-13	手術	2015-03-18	DOD		病院	整形外科	2011-11-11	×	○		2011-11-14	○		3
44		2	7907580	66	M	上腕	上腕	多形型脂肪肉腫	3	D	9.0*8.9*6.0	9	2011-12-27	StageIIIA	14	2012-01-27	手術	2020-03-04	CDF		病院	整形外科	2011-12-17	×	×		2011/10月	×		10
45		3	7212811	80	M	大腿	大腿	高分化型脂肪肉腫	1	D	10.8*4*3	10.8	2011-12-20	StageIB		2012-02-24	手術	2016-02-24	CDF		病院	整形外科	2011-11-21	○	○	○	2年前	×		29
46		4	7934300	53	M	胸壁	体幹	Low grade fibromyxois sa	1	D	１３＊７＊７	13	2012-02-21	StageIB		2012-04-20	手術	2021-09-01	NED		病院	整形外科	2012-02-18	○	×		2010年	○		3
47		5	7856778	37	M	大腿	大腿	Extraskeletal myxoid chondrosarcoma	2	D	9.8*6.8*6.0	9.8	2011-10-08	StageIV		2011-11-11	手術	2013-09-27	DOD		病院	整形外科	2011-09-26	○	×		2ヶ月前	○		12
48		6	7991943	16	M	殿部	大腿	横紋筋肉腫	3	D	20	20	2012-06-06	StageIV		2012-07-02	抗癌剤治療	2013-02-12	DOD		病院	整形外科	2012-06-05	○	×		4か月前	○		1
49		7	7949455	62	F	大腿	大腿	粘液型脂肪肉腫	2	D	3.6*2.4*2.9	3.6	2012-04-11	StageIIIB		2012-09-25	手術	2020-10-28	CDF		クリニック	整形外科	2012-03-01	○	×		4年前	○		41
50		8	8009497	78	F	大腿	大腿	MPNST	2	D	10.*5.2*3.2	10	2012-08-20	StageIIIA	15	2012-10-16	手術	2013-07-31	DOD		クリニック	整形外科	2012-06-22	○	○	○	44726	×		59
51		9	8068299	77	F	大腿	大腿	未分化多型肉腫	3	D	16*9*5	16	2012-11-12	StageIIIB		2012-12-11	手術	2013-07-09	DOD		病院	外科	2012-10-20	×	×		4年前	○		23
52		10	7867739	22	F	下腿	下腿	SFT	1	D	8.1*4.7*3.0	8.1	2011-11-01	StageIB		2012-06-01	手術	2019-06-01	CDF		病院	整形外科	2011-10-13	×	×		H23年8月	×		19
53		11	7872144	47	F	臀部	大腿	高分化型脂肪肉腫	1	D	8*6*3	8	2011-11-15	StageIB		2012-01-13	手術	2014-08-13	AWD		クリニック	整形外科	2011-09-23	○	×		平成23年９／２３	×		53
54		12	7490468	64	F	後腹膜	体幹	Extraskeletal myxoid chondrosarcoma	2	D	23.8*11.7*11.8	23.8	2012-08-27	StageIIIB		2012-08-22	BSC	2013-04-12	DOD		病院	整形外科	2012-08-09	○	○	○	2012/6月	○		18
55		13	8064961	61	F	大腿	大腿	高分化型脂肪肉腫	1	D	5.6*1.9*1.9	5.6	2012-10-31	StageIB		2012-12-18	手術	2021-06-16	CDF		病院	整形外科	2012-10-15	×	○		2年前	○		16
56		14	6495394	63	M	大腿	大腿	高分化型脂肪肉腫	1	D	12*5*2.5	12	2013-01-07	StageIB		2013-02-05	手術	2021-11-17	NED		診療所	整形外科	2012-12-22	×	×		2012年12月	×		16
57		15	8095599	82	M	胸壁	体幹	未分化多型肉腫	3	D	9.0*7.0*3.0	9	2012-12-12	StageIIIA	16	2013-03-13	RT	2014-01-16	AWD		クリニック	麻酔科	2012-12-08	×	○		2011/12月	×		4
58		16	8133860	73	M	大腿	大腿	高分化型脂肪肉腫	1	D	23*16＊15	23	2013-02-25	StageIB		2013-04-02	手術	2017-08-15	DOOD(肺癌）		病院	整形外科	2013-02-22	○	×		10年前	○		3
59		17	8160090	23	F	胸壁	体幹	横紋筋肉腫	3	D	10.6*7.2*7.0	10.6	2013-04-15	StageIIIB		2013-05-10	抗癌剤	2014-04-28	DOD		クリニック	整形外科	2013-04-10	×	×		41153	×		5
60		18	8175912	68	M	大腿	大腿	SFT	2	D	14.6*10.0*7.9	14.6	2013-05-13	StageIIIB		2013-06-11	手術	2013-12-18	CDF		病院	外科	2013-05-09	○	×		41122	○		4
61		19	8169661	83	F	大腿	大腿	高分化型脂肪肉腫	1	D	15*7*6	15	2013-05-20	StageIB		2013-06-11	手術	2018-06-11	CDF		クリニック	整形外科	2013-04-26	×	×		41183	×		24
62		20	7568189	87	F	胸壁	体幹	高分化型脂肪肉腫	2	D	13.4*10.9*5.6	13.4	2012-07-23	StageIIIB		2013-04-01	RT	2016-12-05	AWD		クリニック	内科	2010-07-12	×	×		40210	×		742
63		21	8174290	85	F	上腕	上腕	高分化型脂肪肉腫	3	D	5.0*3.3*2.3	5	2013-06-10	StageIIIA	17	2013-07-02	辺縁切除＋RT	2014-07-15	AWD（他院に入院）		病院	整形外科	2013-05-08	○	○	○	2013/2月	○		33
64		22	2672405	85	M	大腿	大腿	高分化型脂肪肉腫	1	D	22.8*12.5*5.9	22.8	2013-06-13	StageIB		2013-07-02	手術	2014-10-15	CDF		クリニック	整形外科	2013-05-22	巨大（△）	×		41944	○		22
65		23	8184476	82	M	大腿	大腿	高分化型脂肪肉腫	1	D	20.7*11.8＊5.8	20.7	2013-06-24	StageIB		2013-07-23	手術	2021-07-07	CDF		クリニック	整形外科	2013-05-24	巨大（△）	×		41244	×		31
66		24	8245311	12	F	大腿	大腿	滑膜肉腫	2	D	6.8*4.0*2.8	6.8	2013-09-11	StageIIIA	18	2013-10-21	抗癌剤治療	2021-08-18	CDF		クリニック	整形外科	2013-08-18	○	×		2012/12月	×		24
67		25	7668614	75	F	頚部	体幹	類上皮肉腫	2	D	6.3*5.6*5.2	6.3	2013-06-24	StageIIIA	19	2013-09-24	手術	2015-10-14	CDF		病院	内科	2013-05-01	×	×		数年前	×		54
68		26	8244884	54	F	大腿	大腿	脱分化型脂肪肉腫	3	D	17.5*10.7*5.2	17.5	2013-09-09	StageIIIB		2013-10-29	手術	2019-10-30	CDF		病院	形成外科	2013-09-03	○	○	○	2年前	○		6
69		27	8186606	10	F	傍脊柱	体幹	骨外性Ewing肉腫	3	D	8.3*3.9*2.2	8.3	2013-07-25	StageIIIA	20	2013-07-25	抗癌剤	2014-10-01	DOD		病院	小児科	2013-07-24	×	×		41334	○		1
70		28	8254827	77	M	大腿	大腿	高分化型脂肪肉腫	1	D	8.8*5.1*4.7	8.8	2013-10-10	StageIB		2013-10-10	手術	2020-07-20	CDF		クリニック	外科	2013-09-20	×	×		3年前	○		20
71		29	8345757	50	M	殿部	大腿	未分化多型肉腫	2	D	6.4*5.1*3.2	6.4	2014-04-07	StageIIIA	21	2014-05-31	手術	2021-12-15	NED		病院	形成外科	2014-03-25	×	○		2012/12月	○		13
72		30	8347746	72	M	大腿	大腿	横紋筋肉腫	3	D	13.5*9.9*6.9	13.5	2014-04-14	StageIIIB		2014-05-20	手術	2021-12-01	CDF		クリニック	整形外科	2014-03-28	×	×		41913	×		17
73		31	8369927	6	F	下腿	下腿	横紋筋肉腫	3	D	6.6＊4.6＊3.1	6.6	2014-05-21	StageIIIA	22	2014-06-03	抗癌剤	2021-08-25	CDF		病院	外科	2014-05-12	×	×		41699	×		9
74		32	8392857	61	M	後腹膜	体幹	未分化多型肉腫	3	D	18.4*16.0*9.5	18.4	2014-06-18	StageIV		2014-07-03	抗癌剤	2014-10-10	DOD		病院	整形外科	2014-06-12	○	○	○	41760	○		6
75		33	8398691	75	M	下腿	下腿	未分化多型肉腫	3	D	14*5	14	2014-07-02	StageIV		2014-08-26	抗癌剤	2014-11-20	DOD		病院	外科	2014-06-21	×	×		41760	○		11
76		34	8429355	59	F	腋窩	上腕	未分化多型肉腫	3	D	11.5*12.1*7.6	12.1	2014-08-20	StageIV		2014-09-28	抗癌剤	2015-03-01	DOD		医院	内科	2014-08-20	×	×		41640	×		0
77		35	8422773	58	M	大腿	大腿	粘液型脂肪肉腫	2	D	18.1*10.8*6.2	18.1	2014-08-11	StageIIIB		2014-09-30	手術	2020-09-16	CDF		病院	整形外科	2014-08-01	×	×		10年前	×		10
78		36	8446345	42	M	大腿	大腿	Low grade fibromyxois sa	1	D	5.0*4.7*4.0	5	2014-10-27	StageIB		2014-12-16	手術	2019-12-04	CDF		クリニック	整形外科	2019-09-16	○	○	○	43647	×		-1785
79	2015	37	8366065	62	M	大腿	大腿	高分化型脂肪肉腫	1	D	10.0*8.0*6.0	10	2014-05-26	StageIB		2015-01-27	手術	2021-01-06	CDF		病院	整形外科	2014-05-01	×	○		41760	×		25
80		38	8521218	41	M	大腿	大腿	未分化多型肉腫	3	D	20.0*12*12	20	2015-01-26	StageIIIB		2015-02-17	手術	2019-03-08	DOD		病院	整形外科	2015-01-07	○	○	○	41913	○		19
81		39	8059584	37	F	腹壁	体幹	Low grade fibromyxois sa	1	D	7.0*4.0*1.5	7	2017-07-14	StageIB		2015-03-31	手術	2022-01-05	CDF		クリニック	外科	41791	○	×		41791	×		1139
82		40	8543999	87	M	大腿	大腿	未分化多型肉腫	3	D	11*11*9	11	2015-03-09	StageIV		2015-03-20	手術	2016-09-26	DOD		病院	形成外科	2015-03-04	○	×		2015-03-03	×		5
83		41	8542017	65	M	大腿	大腿	高分化型脂肪肉腫	1	D	17*11*9	17	2015-03-11	StageIB		2015-04-14	手術	2019-10-30	CDF		病院	整形外科	2015-03-02	巨大（△）	×		4年前	×		9
84		42	8566438	66	F	背部	体幹	MPNST	2	D	12.0＊6.5＊6.5	12	2015-04-20	StageIIIB		2015-05-19	手術		DOD		病院	整形外科	2015-04-13	○	○	○	3か月前	○		7
85		43	8571020	57	M	大腿	大腿	SFT	1	D	8.0*7.0*5.5	8	2015-05-11	StageIB		2015-06-02	手術	2016-12-19	CDF		病院	整形外科	2015-04-21	×	×		2014/12月	○		20
86		44	7548200	67	F	腰部	体幹	粘液線維肉腫	2	D	8*0*7.0*4.0	8	2015-03-23	StageIV		2015-05-08	手術	2016-04-11	DOD		クリニック	内科	2010-03-15	×	×		2010-03-08	×		1834
87		45	7811736	66	F	前腕	前腕	粘液線維肉腫	2	D	5.8＊2.0＊1.2	5.8	2015-06-15	StageIIIA	23	2015-07-14	手術	2021-10-06	NED		病院	整形外科	2015-05-27	×	○		半年前	×		19
88		46	8570398	61	M	上腕	上腕	粘液線維肉腫	2	D	7.8＊4.9＊4.4	7.8	2015-06-12	StageIIIA	24	2015-06-15	手術	2022-01-19	NED		クリニック	耳鼻科	2015-04-14	×	×		41913	×		59
89		47	8644728	64	M	後腹膜	体幹	MPNST	3	D	10.8＊8.4＊6.2	10.8	2015-08-12	StageIIIB		2015-11-13	手術	2017-03-26	DOD		クリニック	整形外科	2015-08-11	○	○	○	2年前	○		1
90		48	6968463	55	M	背部	体幹	高分化型脂肪肉腫	1	D	13＊6	13	2015-08-31	StageIB		2015-11-17	手術	2021-10-27	CDF		クリニック	整形外科	2015-08-19	巨大（△）	×		3年前	×		12
91		49	7875212	85	M	下腿	下腿	脱分化型脂肪肉腫	2	D	11＊6.5＊6.5	11	2014-09-08	StageIIIB		2015-12-22	手術	2019-08-08	DOD		病院	外科	2018-04-19	×	×		41852	×		-1319
92	2016	50	8755260	49	F	前腕	前腕	未分化多型肉腫	2	D	10.9*4.7*1.4	10.9	2016-02-08	StageIIIB		2016-03-14	抗癌剤	2022-01-12	NED		病院	外科	2016-01-28	○	×		2016-01-11	×		11
93		51	8750602	53	F	大腿	大腿	粘液線維肉腫	2	D	11.0＊10＊8.8	11	2016-02-17	StageIIIB		2016-03-29	手術	2017-11-05	DOD		病院	外科	2016-02-01	○	×		1か月前	×		16
94		52	3582714	83	M	臀部	大腿	粘液線維肉腫	2	D	9.3*.4*5.3	9.3	2016-05-23	StageIIIA	25	2016-06-21	手術	2019-09-04	CDF		病院	外科	2016-05-17	○	○	○	1年前	×		6
95		53	8238515	46	M	下腿	下腿	平滑筋肉腫	2	D	15.9*6.2*6.7	15.9	2016-03-24	StageIV		2016-04-26	抗癌剤治療	2016-11-16	DOD		検診	内科	2016-02-17	×	×		41334	○		36
96		54	8799589	79	M	背部	体幹	骨外性骨肉腫	3	D	16.1*8.0*3.8	16.1	2016-05-18	StageIIIB		2016-08-30	手術	2019-05-01	DOD		病院	形成外科	2016-04-15	×	○		1年前	○		33
97		55	8915141	62	M	大腿	大腿	横紋筋肉腫	3	D	7.5＊7.0＊4.5	7.5	2016-09-28	StageIIIA	26	2016-10-14	手術	2018-06-23	DOD		クリニック	産婦人科	2016-09-26	○	○	○	2016-09-16	○		2
98		56	5685966	66	M	大腿	大腿	粘液型脂肪肉腫	2	D	14*10*9	10	2016-09-26	StageIIIB		2016-10-25	手術	2020-09-14	DOD		クリニック	整形外科	2018-09-20	○	○	○	5-6年前	○		-724
99		57	8933660	64	M	大腿	大腿	高分化型脂肪肉腫	1	D	23*13.7*7.0	23	2016-10-24	StageIB		2016-11-29	手術	2017-06-07	CDF		病院	整形外科	2016-10-24	○	×		5年前	○		0
100		58	8949089	66	M	殿部	大腿	未分化多型肉腫	2	D	9.1*6.5*5.1	9.1	2016-11-14	StageIIIA	27	2016-12-02	手術	2022-01-05	NED		病院	整形外科	2016-11-02	○	○	○	42552	○		12
1		59	8948204	37	M	背部	体幹	MPNST	2	D	8*5*7	8	2016-11-21	StageIIIA	28	2016-12-20	shujyutu	2021-09-13	CDF		病院	整形外科	2016-11-08	○	×		42644	○		13
2		60	2737514	74	M	後腹膜	体幹	未分化多型肉腫	2	D	16＊8.5＊7	16	2016-10-14	StageIIIB		2016-12-13	手術	2018-05-16	DOD		病院	整形外科	2018-10-11	×	○		42503	×		-727
3	2017	1	8806367	69	M	上腕	上腕	未分化多型肉腫	2	D	12*8*3	12	2017-01-16	StageIIIB		2017-02-07	手術	2021-09-22	CDF		病院	整形外科	2016-04-27	×	×		3か月前	○		264
4		2	8966443	83	M	下腿	下腿	粘液線維肉腫	3	D	6*5*3	6	2017-01-16	StageIV		2017-02-07	手術	2017-10-12	DOD		クリニック	皮膚科	2016-11-22	×	×		4か月前	○		55
5		3	8997400	17	M	前腕	前腕	横紋筋肉腫	3	D	15*5*6	15	2017-02-08	StageIIIB		2017-03-17	抗癌剤	2022-01-12	AWD		病院	整形外科	2017-01-15	×	×		2017-01-15	×		24
6		4	8984977	80	M	大腿	大腿	未分化多型肉腫	3	D	17*9/5	17	2017-01-30	StageIV		2017-02-21	手術	2017-08-16	DOD		病院	整形外科	2016-12-28	○	×		2016-12-28	○		33
7		5	8987750	47	M	大腿	大腿	粘液型脂肪肉腫	2	D	20*10*8	20	2017-01-16	StageIIIB		2017-02-28	手術	2017-12-13	DOD		クリニック	整形外科	2017-03-03	○	×		42552	×		-46
8		6	9012070	69	M	下腿	下腿	粘液線維肉腫	2	D	13*6*4	13	2017-02-20	StageIIIB		2017-03-21	手術	2022-01-05	NED		病院	整形外科	2017-02-18	○	×		半年前	○		2
9		7	9013480	78	F	下腿	下腿	粘液線維肉腫	3	D	5*4*2	5	2017-03-13	StageIIIA	29	2017-04-18	手術	2018-11-19	DOD		病院	整形外科	2017-02-21	×	×		2016/9月	○		20
10		8	9090510	60	M	大腿	大腿	粘液線維肉腫	3	D	14*９＊６	14	2017-06-28	StageIIIB		2017-07-11	手術	2021-06-19	AWD		病院	整形外科	2017-06-01	○	×		5年前	○		27
11		9	2902041	74	F	大腿	大腿	線維肉腫	2	D	１３＊７＊８	13	2017-07-19	StageIIIB		2018-02-13	手術	2018-05-17	DOD		病院	整形外科	2017-07-15	○	○	○	42736	×		4
12		10	9140235	51	F	下腿	下腿	高分化型脂肪肉腫	1	D	5＊2＊1.5	5	2017-08-21	StageIB		2017-09-12	手術	2021-09-08	NED		病院	整形外科	2017-08-19	○	×		7年前	×		2
13		11	9160579	95	M	大腿	大腿	未分化多型肉腫	3	D	10.3*8.1*7.6	10.3	2017-10-02	StageIV		2017-10-17	手術	2017-12-26	DOD		病院	皮膚科	2017-09-12	○	×		42705	○		20
14		12	9184456	46	M	大腿	大腿	Pecoma	3	D	18＊11＊9	18	2017-10-30	StageIIIB		2017-11-21	手術	2018-08-09	DOD		病院	整形外科	2017-10-19	○	○	○	7か月前	○		11
15		13	8302455	59	M	大腿	大腿	高分化型脂肪肉腫	1	D	22.3*12.3*14.6	22.3	2017-10-02	StageIB		2017-12-12	手術	2021-09-29	CDF		病院	整形外科	2017-09-11	○	○	○	10年前	○		21
16		14	9234768	51	M	後腹膜	体幹	横紋筋肉腫	3	D	7.0*3.*4.0	7	2018-01-22	StageIIIA	30	2018-05-14	抗癌剤	2020-05-09	DOD		クリニック	麻酔科	2018-01-15	×	×		6か月前	×		7
17		15	9302514	53	M	大腿	大腿	粘液型脂肪肉腫	2	D	10.6*8.6*9.5	10.6	2018-05-07	StageIIIB		2018-06-04	手術	2021-09-01	CDF		病院	整形外科	2018-05-01	○	×		2017/12月	×		6
18		16	9343301	57	M	臀部	大腿	粘液線維肉腫	1	D	7.5*6.0*4.0	7.5	2018-07-02	StageIB		2018-07-31	手術	2021-08-04	CDF		病院	整形外科	2018-06-29	×	×		2018/6月	×		3
19		17	9356859	66	F	臀部	大腿	Low grade fibromyxois sa	1	D	13.1*7.9*7.7	13.1	2018-07-23	StageIV		2018-08-03	手術	2022-01-22	AWD		病院	整形外科	2018-07-21	○	○	○	3か月前	○		2
20		18	3623626	55	F	後腹膜	体幹	MPNST	1	D	9.7*7.7*8.2	9.7	2018-08-22	StageIB		2018-09-28	手術	2021-12-22	CDF		病院	脳外	2018-05-28	×	○		2018-03-10	○		86
21		19	9365563	82	F	大腿	大腿	平滑筋肉腫	2	D	6.1*4.8*3.8	6.1	2018-09-03	StageIIIA	31	2018-10-09	手術	2021-10-27	CDF		病院	整形外科	2021-08-02	○	○	○	43252	○		-1064
22		20	9388129	37	F	大腿	大腿	粘液型脂肪肉腫	2	D	10.9*5.9*6.3	10.9	2018-10-01	StageIIIB		2018-11-06	手術	2021-11-17	CDF		病院	整形外科	2018-09-10	○	○	○	18年前	○		21
23		21	9402265	58	F	臀部	大腿	高分化型脂肪肉腫	1	D	20.7*13.2*7.1	20.7	2018-10-10	StageIB		2018-11-27	手術	2021-03-31	CDF		病院	整形外科	2018-10-02	○	○	○	43282	○		8
24		22	9418613	82	M	胸壁	体幹	高分化型脂肪肉腫	1	D	17.8*10.5*6.1	17.8	2018-11-14	StageIB		2018-12-18	手術	2020-03-18	CDF		病院	整形外科	2018-10-26	○	○	○	10年前	○		19
25		23	9502031	56	M	大腿	大腿	平滑筋肉腫	2	D	11.5*9.0*8.0	11.5	2019-03-13	StageIV		2019-04-10	抗癌剤	2021-05-07	DOD		病院	整形外科	2019-03-08	○	×		42826	○		5
26		24	9504039	77	M	大腿	大腿	未分化多型肉腫	3	D	22.5*11.4*10.5	22.5	2019-04-10	StageIIIB		2019-04-19	手術	2021-09-10	DOD		病院	形成外科	2019-04-19	×	×		43344	○		-9
27		25	9470967	78	M	前腕	前腕	平滑筋肉腫	3	D	5*2.5*3	5	2019-01-30	StageIIIA	32	2019-06-25	手術	2021-11-24	NED		クリニック	整形外科	2019-01-22	○	×		20年前	○		8
28		26	9561100	47	M	大腿	大腿	滑膜肉腫	3	D	10.7*8.7*8.2	10.7	2019-06-17	StageIIIB		2019-07-01	抗癌剤	2021-12-01	CDF		クリニック	整形外科	2019-06-03	○	×		3か月前	×		14
29		27	9522894	26	M	大腿	大腿	粘液型脂肪肉腫	2	D	16.7*8.3*12.5	16.7	2019-04-22	StageIIIB		2019-07-16	手術	2021-11-17	NED		病院	整形外科	2019-04-10	○	○	○	3か月前	×		12
30		28	9599749	69	M	胸壁	体幹	高分化型脂肪肉腫	1	D	22.6*29*15.6	22.6	2019-08-19	StageIB		2019-08-30	手術	2021-09-01	CDF		クリニック	内科	2019-07-20	○	×		20年前	×		30
31		29	9579618	81	M	大腿	大腿	高分化型脂肪肉腫	1	D	21.4*9.7*9.3	9.3	2019-07-08	StageIB		2019-10-01	手術	2022-01-22	AWD		クリニック	外科	2019-06-29	×	×		2019-06-24	○		9
32		30	9734567	63	M	大腿	大腿	未分化多型肉腫	3	D	15*9*6.5	15	2020-03-02	StageIIIB		2020-04-07	手術	2021-08-21	DOD		病院	整形外科	2020-02-22	×	×		43831	○		9
33		31	9704242	52	M	下腿	下腿	粘液型脂肪肉腫	2	D	7.5*6.6*4.0	7.5	2020-01-20	StageIIIA	33	2020-03-19	手術	2022-01-06	CDF		クリニック	整形外科	2020-01-04	○	×		6か月前	×		16
34		32	9762027	69	F	大腿	大腿	未分化多型肉腫	3	D	19.2*7.7*4.1	19.2	2020-05-11	StageIIIB		2022-05-22	BSC希望	2020-05-22	AWD		病院	整形外科	2020-05-01	×	○		2019/11月	○		10
35		33	9737378	71	F	大腿	大腿	粘液型脂肪肉腫	2	D	26.2*12.7*8.8	26.2	2020-03-09	StageIV		2020-03-09	BSC希望	2021-12-22	AWD		病院	整形外科	2020-03-03	○	○	○	数年前	×		6
36		34	9776815	64	F	下腿	下腿	粘液線維肉腫	1	D	28*2.2*3.6	28.3	2020-06-08	StageIB		2020-06-26	手術	2021-12-22	AWD		病院	整形外科	2020-06-04	○	×		42887	×		4
37		35	9784977	37	M	大腿	大腿	横紋筋肉腫	3	D	22.0*9.6*8.7	22	2020-06-25	StageIIIB		2020-07-21	手術	2020-01-05	AWD		病院	整形外科	2020-06-20	×	○		2019/10月	×		5
38		36	9819949	56	M	上腕	上腕	粘液型脂肪肉腫	2	D	11.9*10.6*6.6	11.9	2020-08-31	StageIIIB		2020-10-06	手術	2022-01-19	CDF		病院	整形外科	2020-08-24	○	×		半年前	○		7
39		37	9855748	68	M	大腿	大腿	未分化多型肉腫	3	D	7.4*6.7*6.1	7.4	2020-10-21	StageIIIA	34	2020-11-24	手術	2021-12-08	CDF		クリニック	内科	2020-10-16	○	×		44044	×		5
40		38	9864809	75	F	下腿	下腿	多形型脂肪肉腫	3	D	11.4*3.0*4.5	11.4	2020-11-09	StageIIIB		2020-12-15	手術	2021-12-22	CDF		病院	整形外科	2020-11-04	×	×		2020/9月	×		5
41	2021	39	7479891	36	M	前腕	前腕	類上皮肉腫	3	D	5.0*2.2*1.4	5	2020-12-14	StageIIIA	35	2021-01-05	化学療法	2022-02-01	AWD		病院	外科	2020-12-09	×	×		2020-05-28	○		5
42		40	7021457	92	F	大腿	大腿	未分化多型肉腫	2	D	11.0*6.5*5.5	11	2021-11-22	StageIIIB		2021-12-14	手術	2021-12-30	CDF		クリニック	内科	2021-11-21	○	×		1か月前	×		1
				64
